# Supplementary material for: Use of Hair as Matrix for Trace Elements Biomonitoring in Cattle and Roe Deer Sharing Pastures in Northern Italy
Source: Animals (Basel). 2024 Jul 30;14(15):2209. doi: 10.3390/ani14152209 (PMC11311060; doi:10.3390/ani14152209)
Supplement: Supplementary file 1 [file animals-14-02209-s001.zip]

Archive with 1 entries (1 files):
- animals-3081421-supplementary.pdf
